# Supplementary material for: Factor Structure, Construct Validity, and Measurement Invariance of the Neuroception of Psychological Safety Scale (NPSS)
Source: Eur J Investig Health Psychol Educ. 2024 Oct 4;14(10):2702–15. doi: 10.3390/ejihpe14100178 (PMC11507099; doi:10.3390/ejihpe14100178)
Supplement: Supplementary file 1 [file ejihpe-14-00178-s001.zip]

Archive with 1 entries (1 files):
- ejihpe-3163521-supplementary.pdf
